# Supplementary material for: RT-qPCR Normalization Genes in the Red Alga Chondrus crispus
Source: PLoS One. 2014 Feb 3;9(2):e86574. doi: 10.1371/journal.pone.0086574 (PMC3912222; doi:10.1371/journal.pone.0086574)
Supplement: Data S1 — Equations of the standard curves for both PCR runs. (TXT) [file pone.0086574.s006.txt]

IF4A-1
y=-3.388x+36.79
y=-3.322x+38.31

UBQ
y=-3.321x+34.90
y=-3.326x+35.59

eRF3
y=-3.435x+37.10
y=-3.528x+36.86

Tub β-1
y=-3.561x+41.25
y=-3.553x+34.84

G6PdH
y=-3.303x+37.19
y=-3.11x+41.89

EF1α
y=-3.327x+36.66
y=-3.161x+37.94

IF4A-2
y=-3.289x+36.69
y=-3.374x+34.17

UbCE										
y=-3.327x+34.97
y=-3.322x+24.27

Tub β-2											
y=-3.337x+37.66
y=-3.425x+42.38

IcdH											
y=-3.328x+34.57
y=-3.276x+36.41

Actin											
y=-3.324x+35.93
y=-3.365x+34.36

Tub-α											
y=-3.321x+33.94
y=-3.422x+35.95

NUox											
y=-3.33x+34.91
y=-3.333x+36.21

Sulf											
y=-3.668x+42.58
y=-3.606x+37.26
