# Supplementary material for: RT-qPCR Normalization Genes in the Red Alga Chondrus crispus
Source: PLoS One. 2014 Feb 3;9(2):e86574. doi: 10.1371/journal.pone.0086574 (PMC3912222; doi:10.1371/journal.pone.0086574)
Supplement: Data S2 — Ct values of all the samples. (XLS) [file pone.0086574.s007.xls]

## Sheet: Sheet3
Average Ct	1A	1F	1G	1H	1I	1M	C1A	C2A	C3A	C4A	C5A	C6A	C7A	C8A	C9A	C10A	C11A	C12A
IF4A-1	26.7533	25.7867	24.78	25.9467	27.6	28.5767	22.0467	21.9133	22.2633	23.4433	24.99	23.55	23.7233	20.0633	19.8467	20.7333	20.43	19.7767
UBQ	25.2967	25.5867	24.4233	25.7067	28.0033	28.6	21.8333	22.9333	22.1167	22.39	22.6167	22.47	22.37	22.3867	22.2567	22.55	22.5033	21.6533
eRF3	24.13	24.1867	24.2333	24.3833	24.05	23.67	24.5633	24.2133	23.7	24.13	24.1867	24.2333	24.3833	24.05	23.67	24.5633	24.2133	23.7
Tub β-1	31.0367	30.91	29.9867	31.0467	32.3967	34.6833	26.8733	27.1667	27.1633	20.1567	20.49	20.3867	20.2933	20.3533	20.46	20.38	20.2633	20.8633
G6PdH	31.2733	29.1133	27.4567	29.2233	30.9767	29.98	24.33	25.2533	24.8067	29.3367	29.7233	30.0633	29.8467	29.41	29.4933	30.07	30.1033	30.4833
EF1α	25.7667	24.6167	22.7133	24.2567	23.8333	25.78	21.04	21.1933	21.28	22.5933	22.9	22.7967	22.93	22.64	22.2933	22.8633	22.8767	22.1533
IF4A-2	27.9533	26.97	25.5567	27.33	27.6567	30.0067	22.2633	22.39	22.8	19.2333	19.87	19.2333	19.42	19.07	18.8733	19.3967	19.35	18.63
UbCE	27.24	26.2167	24.2467	26.26	26.43	28.5833	21.8733	22.14	22.3	21.0967	21.4667	21.2733	21.4633	20.7567	20.5633	21.3067	21.33	21.0433
Tub β-2	31.7533	31.3133	28.01	30.88	31.2933	33.94	26.2433	26.4467	26.4167	26.4633	26.87	26.67	26.7	26.34	26.2133	26.62	26.5533	26.3567
IcdH	30.4733	29.43	25.9933	29.8333	30.6	30.6467	23.4567	24.6033	23.8333	24.9367	25.49	25.0267	25.1233	25.3667	24.8667	25.1167	25.2233	25.1967
Actin	26.1433	24.87	24.84	25.1333	26.9967	28.86	20.49	20.4567	21.03	19.0633	19.54	17.99	19.1	18.99	18.8367	18.9267	19.38	19.2167
Tub α	26.9133	25.57	25.0433	25.9	27.9167	28.7733	21.84	22.0633	22.45	24.15	24.4567	24.4333	24.37	24.2067	24.1933	24.3767	24.3933	24.7267
NUox	26.35	25.81	24.5533	24.7167	23.8833	25.6267	23.5033	23.78	23.9033	24.56	25.0233	24.79	24.7233	24.4567	24.5167	24.6	24.72	24.8667
Sulf	27.7967	26.2867	25.74	27.56	30.5133	30.39	19.9933	20.6433	20.3833	20.6667	20.8033	20.57	21.0533	20.8533	20.1033	20.63	20.6633	20.36
Standard Dev	1A	1F	1G	1H	1I	1M	C1A	C2A	C3A	C4A	C5A	C6A	C7A	C8A	C9A	C10A	C11A	C12A
IF4A-1	2.12651	0.951438	1.34	0.570993	1.57553	2.36899	0.299388	0.119304	1.31516	0.33546	1.9903	0.236432	0.437302	0.200333	0.485215	0.0568624	0.0866025	0.851136
UBQ	1.94549	0.617198	1.48042	0.340049	0.80829	2.93511	0.291605	1.6002	1.17185	0.286182	0.0950438	0.0964365	0.370405	0.0208167	0.491359	0.147986	0.0550757	1.07072
eRF3	0.360555	0.125033	0.319427	0.344287	0.0888819	0.467654	0.110151	0.315013	0.74081	0.360555	0.125033	0.319427	0.344287	0.0888819	0.467654	0.110151	0.315013	0.74081
Tub β-1	2.12862	0.893532	1.33815	0.265581	1.78763	2.94551	0.282902	0.195021	1.3185	0.472687	0.0655744	0.155349	0.475009	0.0896289	0.07	0.190526	0.523673	0.352184
G6PdH	1.94251	1.32986	0.525389	0.839186	1.3661	2.06085	0.47571	0.337095	1.55796	0.815864	0.455668	0.623084	1.25874	0.651844	0.600528	0.138564	0.502029	1.18576
EF1α	2.05585	1.12758	0.57657	1.22034	2.17332	1.69443	0.190788	0.247857	1.19151	0.128582	0.160935	0.0814453	0.322335	0.141774	0.575529	0.172143	0.263502	1.162
IF4A-2	2.08375	1.01946	1.58001	0.690869	2.46049	2.65014	0.33126	0.295127	1.79368	0.369098	0.990505	0.194251	0.317962	0.315119	0.471734	0.0896289	0.36756	1.37699
UbCE	1.96268	1.41987	1.00977	1.30679	2.3087	2.10039	0.329292	0.176918	0.886623	0.106927	0.695725	0.208407	0.164418	0.24379	0.142945	0.250267	0.07	0.498631
Tub β-2	2.21577	1.28582	0.983056	1.01237	2.72254	3.77322	0.413078	0.177858	1.13298	0.200333	0.183576	0.173205	0.167033	0.147309	0.254231	0.134536	0.281129	0.345591
IcdH	0.912268	0.581034	3.34045	0.745408	1.82041	2.96989	0.395517	0.359073	1.4003	0.231589	0.266271	0.160416	0.176163	0.136504	0.714306	0.023094	0.181475	0.125033
Actin	2.26637	0.819085	1.72398	0.609945	2.3221	2.49638	0.355387	0.191398	1.29965	0.361709	1.40616	1.87446	0.173494	0.163707	0.378594	0.245832	0.103923	0.39879
Tub α	2.11897	0.864349	1.33613	0.338674	1.81313	2.43919	0.225389	0.0351188	1.30656	0.383536	0.1861	0.187705	0.320468	0.051316	0.245425	0.198578	0.258908	0.88444
NUox	2.00102	0.753459	0.499433	1.92459	2.21035	1.43827	0.500633	0.23	1.45401	0.451774	0.447921	0.330606	0.277909	0.33946	0.496017	0.2	0.230651	0.403774
Sulf	2.3427	0.554286	2.22574	0.910659	1.3037	3.94122	0.656836	0.420278	1.51018	0.435584	0.188237	0.469361	0.323471	0.180093	0.509346	0.112694	0.430039	0.986053
SD/Av*100	1A	1F	1G	1H	1I	1M	C1A	C2A	C3A	C4A	C5A	C6A	C7A	C8A	C9A	C10A	C11A	C12A
IF4A-1	7.94857	3.68965	5.40759	2.20064	5.70845	8.28996	1.35798	0.544434	5.90727	1.43094	7.96439	1.00396	1.84334	0.998503	2.44482	0.274256	0.423899	4.30374
UBQ	7.6907	2.41219	6.06148	1.3228	2.88641	10.2626	1.33559	6.97761	5.29849	1.27817	0.420238	0.429179	1.65581	0.0929869	2.20769	0.656259	0.244745	4.94481
eRF3	1.49422	0.516951	1.31813	1.41198	0.369571	1.97572	0.448438	1.30099	3.12578	1.49422	0.516951	1.31813	1.41198	0.369571	1.97572	0.448438	1.30099	3.12578
Tub β-1	6.85841	2.89075	4.46247	0.855426	5.51795	8.49258	1.05272	0.71787	4.85396	2.34507	0.320031	0.762013	2.34071	0.440365	0.342131	0.934865	2.58434	1.68805
G6PdH	6.21138	4.56788	1.91352	2.87163	4.4101	6.87408	1.95524	1.33486	6.2804	2.78104	1.53303	2.07257	4.21736	2.2164	2.03615	0.460805	1.66769	3.88987
EF1α	7.97873	4.58055	2.53847	5.03095	9.11884	6.57266	0.906786	1.16951	5.59921	0.569115	0.702772	0.357268	1.40574	0.626212	2.58162	0.752923	1.15184	5.24524
IF4A-2	7.4544	3.77998	6.18238	2.52788	8.89657	8.83183	1.48792	1.31812	7.86703	1.91905	4.98493	1.00997	1.63729	1.65243	2.49948	0.462084	1.89953	7.39125
UbCE	7.20513	5.41591	4.16457	4.97635	8.73515	7.3483	1.50545	0.799088	3.97589	0.506842	3.24096	0.979661	0.766042	1.17451	0.695146	1.17459	0.328176	2.36955
Tub β-2	6.97807	4.1063	3.50966	3.27841	8.70007	11.1173	1.57403	0.672514	4.28887	0.757021	0.683199	0.649438	0.625592	0.55926	0.969853	0.505395	1.05873	1.31121
IcdH	2.99366	1.97429	12.8512	2.49857	5.94906	9.69074	1.68616	1.45945	5.87537	0.928708	1.04461	0.640981	0.701192	0.538123	2.87255	0.091947	0.719474	0.49623
Actin	8.66902	3.29347	6.94033	2.42684	8.60142	8.64996	1.73444	0.935628	6.18	1.89741	7.19634	10.4195	0.908343	0.86207	2.00988	1.29887	0.536239	2.07523
Tub α	7.87331	3.38033	5.33526	1.30762	6.49479	8.47725	1.032	0.159173	5.81987	1.58814	0.760939	0.768235	1.31501	0.211991	1.01443	0.814624	1.06139	3.57687
NUox	7.59402	2.91925	2.03407	7.78659	9.25477	5.61241	2.13005	0.967199	6.08286	1.83947	1.79001	1.33362	1.12408	1.38801	2.02318	0.813008	0.933055	1.62376
Sulf	8.42798	2.10862	8.64699	3.30428	4.27256	12.9688	3.28527	2.0359	7.40888	2.10766	0.904843	2.28178	1.53643	0.863615	2.53364	0.546264	2.08117	4.84309
	av	stdev
Field	5.45547	2.96144
Strain	1.96298	1.88874
